# Supplementary material for: Tumor Lysis Syndrome with Venetoclax/Carfilzomib/Dexamethasone for Relapsed/Refractory Multiple Myeloma: A Case Report
Source: Reports (MDPI). 2024 Nov 29;7(4):108. doi: 10.3390/reports7040108 (PMC12199920; doi:10.3390/reports7040108)
Supplement: Supplementary file 1 [file reports-07-00108-s001.zip]

Archive with 1 entries (1 files):
- reports-3292301-supplementary.pdf
